# Supplementary material for: Molecular Dynamics Simulations Reveal Structural Interconnections within Sec14-PH Bipartite Domain from Human Neurofibromin
Source: Int J Mol Sci. 2022 May 20;23(10):5707. doi: 10.3390/ijms23105707 (PMC9147397; doi:10.3390/ijms23105707)
Supplement: Supplementary file 1 [file ijms-23-05707-s001.zip]

Archive with 3 entries (3 files):
- ijms-1727246-supplementary.pdf
- video S1.mov
- video S2.mov
